# Supplementary material for: A bile acid–GPBAR1 network supports anti-inflammatory and anti-fibrotic benefits of probiotics in colitis
Source: Gut Microbes. 2026 Mar 18;18(1):2645125. doi: 10.1080/19490976.2026.2645125 (PMC13003854; doi:10.1080/19490976.2026.2645125)
Supplement: Supplementary_Table_2_Proteomica.xlsx — Supplementary_Table_2_Proteomica.x [file KGMI_A_2645125_SM4428.xlsx]

## Sheet: Foglio1
	BSH	7β-HSDH
Bifidobacterium animalis subsp. lactis	Coverage %: 56; # Peptides: 15; # PSM: 94; Sequest HT Score: 304,25	Coverage %: 3; # Peptides: 1; # PSM: 2; Sequest HT Score: 4,05
Bifidobacterium breve	Coverage %: 46; # Peptides: 10; # PSM: 23; Sequest HT Score: 75,83	Coverage %: 5; # Peptides: 1; # PSM: 1; Sequest HT Score: 2,24
Lactobacillus acidophilus	Coverage %: 49; # Peptides: 13; # PSM: 22; Sequest HT Score: 69,81	X
Lactobacillus paracasei 502	Coverage %: 5; # Peptides: 1; # PSM: 1; Sequest HT Score: 2,39	Coverage %: 10; # Peptides: 1; # PSM: 1; Sequest HT Score: 2,55
Lactobacillus plantarum	Coverage %: 38; # Peptides: 10; # PSM: 26; Sequest HT Score: 73,75	X
Lactobacillus ramnosus	Coverage %: 29; # Peptides: 6; # PSM: 6; Sequest HT Score: 15,36	X
Lactobacillus ramnosus 501	Coverage %: 71; # Peptides: 14; # PSM: 31; Sequest HT Score: 110,57	Coverage %: 5; # Peptides: 1; # PSM: 1; Sequest HT Score: 2
Vivomixx neo9®	From Lactobacillus Plantarum Coverage %: 21; # Peptides: 3; # PSM: 3; Sequest HT Score: 7,89	From all strains: Coverage %: 12; # Peptides: 2; # PSM: 2; Sequest HT Score: 5,47
	From Bifidobacterium Animalis Coverage %: 26; # Peptides: 5; # PSM: 5; Sequest HT Score: 16,11
	From Bifidobacterium Breve Coverage %: 7; # Peptides: 1; # PSM: 1; Sequest HT Score: 2,56
	From Lactobacillus Ramnosus Coverage %: 62; # Peptides: 13; # PSM: 20 Sequest HT Score: 67,06
Table S2. Proteomics based identification of BSH and 7β-HSDH reported with the coverage percentage, the number of identified peptides, the peptide spectrum matches and the score of the Sequest HT to determine the confidence level of protein identifications.
