# Supplementary material for: A bile acid–GPBAR1 network supports anti-inflammatory and anti-fibrotic benefits of probiotics in colitis
Source: Gut Microbes. 2026 Mar 18;18(1):2645125. doi: 10.1080/19490976.2026.2645125 (PMC13003854; doi:10.1080/19490976.2026.2645125)
Supplement: Supplementary_Table_1_Species.xlsx — Supplementary_Table_1_Species.x [file KGMI_A_2645125_SM4426.xlsx]

## Sheet: Species
Species	NT_446	NT_448	NT_449	NT_450	Mean NT		DSS_460	DSS_461	DSS_463	DSS_464	DSS_467	Mean DSS		DSS + Vivomixx®_481	DSS + Vivomixx®_483	DSS + Vivomixx®_484	DSS + Vivomixx®_488	DSS + Vivomixx®_489	Mean DSS + Vivomixx®		DSS + Vivomixx neo9®_505	DSS + Vivomixx neo9®_507	DSS + Vivomixx neo9®_508	DSS + Vivomixx neo9®_509	DSS + Vivomixx neo9®_510	Mean DSS + Vivomixx neo9®
Actinobacteria_ Actinobacteria_ Bifidobacteriales_ Bifidobacteriaceae_ Bifidobacterium_ pseudolongum	1.32059	1.50742	0.00662342	1.6559	1.12263		0.0187041	0.0261746	0.175342	0.558345	0.780826	0.311878		0.00315096	0.0220832	0.210066	0.848841	1.2724	0.471308		0	0	1.95936	0.564375	0.438189	0.592386
Actinobacteria_ Actinobacteria_ Coriobacteriales_ Coriobacteriaceae_ Enterorhabdus_ caecimuris	0.0167954	0.0386987	0.00496757	0.112358	0.0432049		0.00826461	0.0295364	0.00291795	0.0357145	0.0396497	0.0232166		0	0.035643	0.0691273	0.0271713	0.023382	0.0310647		0	0.331499	0.113578	0.072597	0.0209284	0.10772
Actinobacteria_ Actinobacteria_ Coriobacteriales_ Coriobacteriaceae_ Parvibacter_ caecicola	0	0	0	0.0132619	0.00331548		0	0.00264147	0.00291795	0.0106326	0.00587402	0.0044132		0	0	0	0.0167208	0	0.00334416		0	0	0.0186291	0.0102174	0.00359708	0.00648871
Actinobacteria_ Actinobacteria_ Coriobacteriales_ Coriobacteriaceae_ Enterorhabdus_ mucosicola	0	0.00335186	0.00248378	0	0.00145891		0	0	0	0.0027263	0.00440552	0.00142636		0	0.012785	0	0.00261262	0	0.00307952		0	0.0391558	0.00420658	0.00349541	0	0.00937155
Bacteroidetes_ Bacteroidia_ Bacteroidales_ Bacteroidaceae_ Bacteroides_ acidifaciens	0.572335	0.0841012	0.274044	1.89019	0.705168		0.443679	0.927155	0.607995	0.39913	0.967745	0.669141		1.90696	4.83234	0.283892	0.508939	0.563262	1.61908		4.64997	1.90921	0.0661034	2.07977	0.393389	1.81969
Bacteroidetes_ Bacteroidia_ Bacteroidales_ Bacteroidaceae_ Bacteroides_ ovatus	0	0	0	0	0		0.0260988	0	0	0	0	0.00521975		1.17751	0.29483	0	0	0	0.294468		2.93654	0.0350341	0	0	0	0.594315
Bacteroidetes_ Bacteroidia_ Bacteroidales_ Bacteroidaceae_ Bacteroides_ sp.	0	0	0	0	0		0	0	0	0	0	0		0.00598682	0.00387424	0	0.00548651	0.00488579	0.00404667		0	0.00736011	0	0.0357608	0	0.00862417
Bacteroidetes_ Bacteroidia_ Bacteroidales_ Bacteroidaceae_ Bacteroides_ uniformis	0	0	0	0.00773612	0.00193403		0.0287086	0.0453852	0.0565021	0	0	0.0261192		0.172042	0.0956938	0.0201342	0.249244	0.186009	0.144625		0.010872	0.124533	0.010216	0.686714	0.0228905	0.171045
Bacteroidetes_ Bacteroidia_ Bacteroidales_ Porphyromonadaceae_ Parabacteroides_ distasonis	0	0	0	0	0		0.174427	0.164011	0	0	0	0.0676876		5.49842	1.10726	0.356375	0.618408	0.200318	1.55616		1.1507	0.417171	0.0372583	0.451984	0.048724	0.421167
Bacteroidetes_ Bacteroidia_ Bacteroidales_ Porphyromonadaceae_ Parabacteroides_ goldsteinii	0.00236858	0	0	0	0.000592145		0.15159	0.091731	0.100802	0.0485281	0	0.0785303		7.61334	0.0654747	0.0174496	0.0195947	0.0352475	1.55022		0	0.0200195	0.0108169	0	0.0124263	0.00865253
Bacteroidetes_ Bacteroidia_ Bacteroidales_ Prevotellaceae_ Prevotella_ copri		0	0	0	0		0.0226189	0	0	0	0	0.00452378		0.830592	0.252601	0	0	0	0.216639		4.00548	0.026202	0	0	0	0.806336
Bacteroidetes_ Bacteroidia_ Bacteroidales_ Rikenellaceae_ Alistipes_ finegoldii	0.0124889	0	0	0.0353651	0.0119635		0.00304486	0.00552307	0.0198951	0.0179936	0.024545	0.0142003		0	0.00387424	0.0832212	0.0235136	0.00523478	0.0231688		0	0	0	0	0	0
Bacteroidetes_ Bacteroidia_ Bacteroidales_ Rikenellaceae_ Alistipes_ putredinis		0	0	0.0103148	0.00343827		0	0	0	0	0	0		0	0	0	0	0.0167513	0.00335026		0	0	0	0	0	0
Bacteroidetes_ Bacteroidia_ Bacteroidales_ Rikenellaceae_ Alistipes_ shahii	0.0187333	0	0.00331171	0.0456799	0.0169312		0.196393	0.0667571	0.00371375	0.0362597	0.0197199	0.0645687		0	0.0220832	0.00704696	0.0125406	0	0.00833415		0	0.0435718	0	0	0.048724	0.0184592
Bacteroidetes_ Bacteroidia_ Bacteroidales_ Rikenellaceae_ Alistipes_ sp.	0	0	0	0	0		0	0	0	0	0.00398594	0.000797189		0	0	0	0	0	0		0	0	0	0	0	0
Bacteroidetes_ Bacteroidia_ Bacteroidales_ Rikenellaceae_ Alistipes_ timonensis	0.0193793	0	0.00496757	0	0.00608672		0	0	0	0	0	0		0	0.00852333	0.0100671	0	0	0.00371808		0	0.0412166	0	0.0212414	0.0124263	0.0149768
Deferribacteres_ Deferribacteres_ Deferribacterales_ Deferribacteraceae_ Mucispirillum_ schaedleri	0	0	0	0	0		0.338631	0.0816454	0	0	0	0.0840554		0	0	0	0.00522525	0.00383884	0.00181282		0	2.78536	0.0090141	0.0688327	0	0.572641
Firmicutes_ Bacilli_ Lactobacillales_ Lactobacillaceae_ Lactobacillus_ animalis	0.00732107	0.0115792	0.00620946	0.0611522	0.0215655		0.00239239	0.0223324	0	0.0155399	0	0.00805294		0	0.128625	0.199328	0.00287389	0.0680521	0.0797758		0.0169604	0.0600585	0.0378592	0.0115618	0.0235445	0.0299969
Firmicutes_ Bacilli_ Lactobacillales_ Lactobacillaceae_ Lactobacillus_ gasseri	0	0.00365657	0	0	0.000914144		0	0	0	0	0	0		0	0	0	0	0	0		0	0	0	0	0	0
Firmicutes_ Bacilli_ Lactobacillales_ Lactobacillaceae_ Lactobacillus_ johnsonii	0.894462	1.91879	0.00310473	0	0.704089		0.0593747	1.3253	0	0	0.755861	0.428106		0.0998853	0.105379	0.772481	0	0	0.195549		0	0	3.3917	0.0408694	0.316543	0.749823
Firmicutes_ Bacilli_ Lactobacillales_ Lactobacillaceae_ Lactobacillus_ murinus	0.0338061	0.105736	0.0360149	0.424381	0.149985		0.0171817	0.0379411	0.0283837	0.0646132	0.00944039	0.031512		0.0444285	0.344033	0.894628	0.0161983	0.199969	0.299851		0.0530556	0.176643	0.223249	0.0779746	0.260624	0.158309
Firmicutes_ Bacilli_ Lactobacillales_ Lactobacillaceae_ Lactobacillus_ reuteri	0.606572	1.71707	0.0970745	1.95576	1.09412		0.117444	1.223	0.969025	2.11424	0.743693	1.03348		0.378115	0.702788	1.47214	0.863995	0.984139	0.880236		0.730167	0.178998	1.35632	4.68009	0.920851	1.57329
Firmicutes_ Bacilli_ Lactobacillales_ Lactobacillaceae_ Lactobacillus_ taiwanensis	0.77065	1.1378	0.123982	0	0.508109		0	0	1.01173	2.01446	0.136361	0.632511		0	0.00774848	0.690266	1.58403	0.70844	0.598098		0.121549	0.272324	0.329315	1.81735	0.870819	0.682271
Firmicutes_ Bacilli_ Lactobacillales_ Lactobacillaceae_ Lactobacillus_ vaginalis	0.501063	2.01995	0.199531	3.32837	1.51223		0.112442	0.927636	0.863448	1.66822	0.534326	0.821215		0.327699	0.535808	1.01275	0.848058	1.06475	0.757813		0.638189	0.120706	1.49754	3.6562	1.09253	1.40103
Firmicutes_ Bacilli_ Lactobacillales_ Streptococcaceae_ Lactococcus_ garvieae	0.240519	0.0332139	0.0558851	0.109779	0.109849		0.0745989	0.52229	0.205848	0.587789	1.45697	0.569499		0.288943	0.149158	0.173825	0.179487	3.91282	0.940847		0.205699	0.244356	0.752978	0.298454	0.232175	0.346732
Firmicutes_ Bacilli_ Lactobacillales_ Streptococcaceae_ Streptococcus_ sp.	0	0	0	0	0		0	0	0	0	0	0		0	0.0162718	0	0	0.0129125	0.00583685		0	0	0	0	0	0
Firmicutes_ Bacilli_ Lactobacillales_ Enterococcaceae_ Enterococcus_ casseliflavus	0	0	0	0	0		0	0	0	0	0	0		0.0340303	0.0209209	0	0	0	0.0109902		0	0	0	0	0	0
Firmicutes_ Bacilli_ Lactobacillales_ Enterococcaceae_ Enterococcus_ faecalis	0	0	0	0	0		0	0	0	0	0	0		0.0242624	0.0565639	0	0	0.00453681	0.0170726		0	0	0	0	0	0
Firmicutes_ Bacilli_ Lactobacillales_ Enterococcaceae_ Enterococcus_ gallinarum	0	0	0	0	0		0.0121794	0	0	0	0	0.00243588		0.805699	0.0604382	0	0	0	0.173228		2.12875	0.0482823	0	0	0	0.435406
Firmicutes_ Bacilli_ Lactobacillales_ Enterococcaceae_ Enterococcus_ malodoratus	0	0	0	0	0		0	0	0	0	0	0		0.0255227	0.00426167	0	0	0	0.00595688		0	0	0	0	0	0
Firmicutes_ Clostridia_ Clostridiales_ Clostridiaceae_ Candidatus Arthromitus_ Arthromitus	0.131779	0	0.458258	0.186404	0.19411		0.00239239	0.0259344	0	0.0902404	0.0513977	0.033993		0.039702	0.0426167	0.0671139	0	0.0153554	0.0329576		0	0	0.0985541	0.0962583	0.0150423	0.0419709
Firmicutes_ Clostridia_ Clostridiales_ Clostridiaceae_ Clostridium_ chartatabidum	0	0	0	0	0		0.00260988	0.0220923	0.0437692	0.0447113	0.0251744	0.0276714		0	0	0	0.0472885	0.0394353	0.0173448		0	0	0.00841316	0.0588843	0.0385868	0.0211768
Firmicutes_ Clostridia_ Clostridiales_ Clostridiaceae_ Clostridium_ disporicum	0	0	0	0	0		0.0282737	0.178179	0.283041	0.29444	0.163004	0.189388		0	0	0.0157718	0.13037	0.238357	0.0768997		0	0	0.0507794	0.212682	0.0987561	0.0724436
Firmicutes_ Clostridia_ Clostridiales_ Clostridiaceae_ Clostridium_ glycyrrhizinilyticum	0	0	0	0	0		0	0.061234	0	0.211833	0.0920963	0.0730327		0	0.0999554	0.163087	0.0483335	0.394702	0.141216		0	0	0.512301	0.581314	0.0640933	0.231542
Firmicutes_ Clostridia_ Clostridiales_ Clostridiaceae_ Clostridium_ hiranonis	0	0	0	0	0		0.00826461	0.0302568	0.0135287	0.0046347	0.0310484	0.0175466		0	0	0	0	0	0		0	0	0	0.0360296	0	0.00720593
Firmicutes_ Clostridia_ Clostridiales_ Clostridiaceae_ Clostridium_ mayombei	0	0	0	0	0		0	0.00240134	0	0	0	0.000480267		0	0	0	0	0	0		0	0	0	0	0	0
Firmicutes_ Clostridia_ Clostridiales_ Clostridiaceae_ Clostridium_ scindens	0	0	0	0	0		0	0	0	0	0.0308386	0.00616772		0	0	0	0.00653156	0.0118655	0.00367941		0	0.0282628	0	0.00430205	0	0.00651297
Firmicutes_ Clostridia_ Clostridiales_ Clostridiaceae_ Clostridium_ sp.	0.139316	0.025596	0.151718	0.221032	0.134415		0.487829	0.836865	0.294713	0.312979	0.308386	0.448155		0	0.154582	0.0986574	0.180794	0.105743	0.107955		0	0.560251	0.12169	0.165898	0.111836	0.191935
Firmicutes_ Clostridia_ Clostridiales_ Clostridiaceae_ Clostridium_ vincentii	0	0	0	0	0		0.021314	0.104458	0.194176	0.185933	0.120417	0.12526		0	0	0.00939594	0.219722	0.214277	0.0886789		0	0	0.0649015	0.240377	0.170371	0.0951298
Firmicutes_ Clostridia_ Clostridiales_ Clostridiaceae_ Clostridium_ viride	0.0075364	0	0.0304263	0.0309445	0.0172268		0.0252288	0.00264147	0.0241394	0.0207199	0.0211884	0.0187836		0	0.0147221	0.0161073	0.0329191	0.0101206	0.0147738		0	0.00559368	0	0.0209725	0.00621313	0.00655586
Firmicutes_ Clostridia_ Clostridiales_ Eubacteriaceae_ Eubacterium_ hallii	0.0301456	0.00975087	0	0	0.00997411		0	0	0	0	0	0		0	0	0	0	0	0		0	0	0	0	0	0
Firmicutes_ Clostridia_ Clostridiales_ Eubacteriaceae_ Eubacterium_ xylanophilum	0	0	0	0	0		0	0	0.24219	0	0	0.048438		0	0	0	0	0	0		0	0	0	0	0	0
Firmicutes_ Clostridia_ Clostridiales_ Lachnospiraceae_ Anaerostipes_ sp.	0	0	0	0	0		0.0147893	0	0	0	0	0.00295786		0	0	0	0	0	0		0	0	0	0	0	0
Firmicutes_ Clostridia_ Clostridiales_ Lachnospiraceae_ Butyrivibrio_ crossotus	0.0400506	0.0262055	0	0	0.016564		1.02394	0.454573	0.446181	0.0141767	0.296638	0.447102		0	0	0	0	0	0		0	0	0	0	0	0
Firmicutes_ Clostridia_ Clostridiales_ Lachnospiraceae_ Blautia_ hansenii	0	0	0	0	0		0.101785	0	0	0	0	0.020357		6.02683	0.00658621	0	0	0	1.20668		2.3127	0.0194307	0	0	0	0.466426
Firmicutes_ Clostridia_ Clostridiales_ Lachnospiraceae_ Blautia_ producta	0	0	0.00206982	0	0.000517455		0.126144	0.00696387	0.0198951	0.0417123	0.0113285	0.0412088		5.53119	0	0	0	0.00383884	1.10701		3.15659	0.0238467	0	0	0	0.636087
Firmicutes_ Clostridia_ Clostridiales_ Lachnospiraceae_ Dorea_ formicigenerans	0.0109816	0	0	0.0803083	0.0228225		0	0.0994153	0	0.0027263	0	0.0204283		0	0.194874	0.179194	0	0	0.0748137		0	0.268497	0.137615	0.00403317	0.747538	0.231537
Firmicutes_ Clostridia_ Clostridiales_ Lachnospiraceae_ Eubacterium_ hadrum	0	0	0.0045536	0.0478903	0.013111		0	0	0	0	0	0		0	0	0.0852346	0.102937	0.110977	0.0598299		0	0	0	0	0.0739035	0.0147807
Firmicutes_ Clostridia_ Clostridiales_ Lachnospiraceae_ Lachnoanaerobaculum_ umeaense	0	0	0.00331171	0	0.000827928		0	0	0	0.00327156	0.00356637	0.00136759		0	0.012785	0	0	0	0.002557		0	0	0	0.00591531	0	0.00118306
Firmicutes_ Clostridia_ Clostridiales_ Lachnospiraceae_ Lachnoclostridium_ indolis	0.00602912	0.0338233	0.311508	0.228031	0.144848		0.124187	0	0.0519926	0.200383	0.00398594	0.0761096		0	0.015497	0.0157718	0.00679282	0.00453681	0.00851967		0	0.480762	0.0624977	0.0115618	0.0778276	0.12653
Firmicutes_ Clostridia_ Clostridiales_ Lachnospiraceae_ Roseburia_ faecis	0	0	0	0	0		0	0	0	0	0	0		0	0	0	0	0	0		0	0	0	0.0457092	0.0179854	0.0127389
Firmicutes_ Clostridia_ Clostridiales_ Lachnospiraceae_ Roseburia_ intestinalis	0.00215326	0	0	0	0.000538314		0	0	0	0	0	0		0	0.0178215	0	0	0.00418782	0.00440187		0	0	0.00961504	0.0828144	0.0232175	0.0231294
Firmicutes_ Clostridia_ Clostridiales_ Lachnospiraceae_ Moryella_ indoligenes	0	0	0.00786531	0.00663096	0.00362407		0	0	0	0	0	0		0	0	0	0	0	0		0	0	0	0	0	0
Firmicutes_ Clostridia_ Clostridiales_ Lachnospiraceae_ Ruminococcus_ gnavus	0.0215326	0.0566769	0.421208	0.185298	0.171179		0.793402	0	0	0.151037	0.326638	0.254215		0	0.0798094	0.0140939	0.108946	0.047811	0.0501321		0	0.128949	0.00360564	0.0908807	0.00719415	0.0461259
Firmicutes_ Clostridia_ Clostridiales_ Lachnospiraceae_ Ruminococcus_ torques	0	0	0	0	0		0	0	0	0.0910583	0.050139	0.0282395		0	0.0492029	0.152013	0.031874	0.107487	0.0681155		0	0	0.152338	0.297648	0.0241985	0.0948369
Firmicutes_ Clostridia_ Clostridiales_ Lachnospiraceae_ Tyzzerella_ propionicum	0.0159341	0.00518015	0.034773	0.0232084	0.0197739		0	0	0.0358112	0	0.0031468	0.0077916		0	0.0275071	0.0177852	0.0266488	0.0373414	0.0218565		0	0.0170754	0.00330517	0.0631863	0.00981021	0.0186754
Firmicutes_ Clostridia_ Clostridiales_ Lachnospiraceae_ [Ruminococcus]_ gnavus	0.516781	0.374189	1.67655	1.29672	0.966061		5.47204	0.0585926	1.6887	1.61479	2.45975	2.25877		0	1.83213	0.717112	0.980256	0.389817	0.783863		0	3.37211	0.650517	0.907463	2.10658	1.40733
Firmicutes_ Clostridia_ Clostridiales_ Lachnospiraceae_ [Ruminococcus]_ torques	0	0	0	0	0		0.020444	0.0177699	0	0.0122683	0.0144753	0.0129915		0	0	0.00973151	0.00444146	0.0272209	0.00827877		0	0	0.0144226	0.0397939	0	0.0108433
Firmicutes_ Clostridia_ Clostridiales_ Lachnospiraceae_ Stomatobaculum_ longum	0	0	0	0	0		0.00239239	0	0	0	0	0.000478477		0	0	0	0	0	0		0	0	0	0	0	0
Firmicutes_ Clostridia_ Clostridiales_ Lachnospiraceae_ Tyzzerella_ propionicum	0	0	0	0	0		0.00336187	0.00336187	0	0.0572522	0	0.0127952		0	0	0	0	0	0		0	0	0	0	0	0
Firmicutes_ Clostridia_ Clostridiales_ Oscillospiraceae_ Oscillibacter_ sp.	0	0	0.00620946	0.00405225	0.00256543		0.0197916	0.0057632	0	0	0	0.00511095		0	0	0	0	0	0		0	0	0	0	0	0
Firmicutes_ Clostridia_ Clostridiales_ Oscillospiraceae_ Oscillibacter_ valericigenes	0.00215326	0	0.0155236	0.0353651	0.0132605		0.130059	0.00936521	0.0145897	0.00517996	0.012797	0.0343981		0	0	0	0.00548651	0.00488579	0.00207446		0	0	0	0.00349541	0	0.000699083
Firmicutes_ Clostridia_ Clostridiales_ Ruminococcaceae_ Anaerotruncus_ colihominis	0	0	0	0	0		0.0178342	0	0	0	0	0.00356683		0	0	0	0	0	0		0	0	0	0	0	0
Firmicutes_ Clostridia_ Clostridiales_ Ruminococcaceae_ Faecalibacterium_ prausnitzii	0	0	0	0	0		0.00695967	0.00984547	0.0116718	0.0468923	0	0.0150738		0	0	0	0.00653156	0.00383884	0.00207408		0	0	0	0	0	0
Firmicutes_ Clostridia_ Clostridiales_ Ruminococcaceae_ Oscillospira_ guilliermondii	0	0	0	0	0		0.00282737	0	0	0	0	0.000565473		0	0	0	0	0	0		0	0	0	0	0	0
Firmicutes_ Clostridia_ Clostridiales_ Ruminococcaceae_ Ruminococcus_ faecis	0	0	0	0	0		0	0.059313	0	0.300983	0.138879	0.099835		0	0.125913	0.411744	0.106595	0.604094	0.249669		0.00239185	0	0.664639	0.958012	0.0863298	0.342275
Firmicutes_ Clostridia_ Clostridiales_ Ruminococcaceae_ Ruminococcus_ flavefaciens	0.152235	0	0	0	0.0380588		0.124404	0.0187304	0.53425	0.0215377	0.122515	0.164288		0	0	0	0.0655769	0	0.0131154		0	0.0144258	0	0	0	0.00288516
Firmicutes_ Clostridia_ Clostridiales_ Ruminococcaceae_ Ruminococcus_ gauvreauii	0	0	0	0.0117884	0.00294709		0	0	0.00291795	0	0	0.00058359		0	0	0	0	0	0		0	0	0	0	0	0
Firmicutes_ Clostridia_ Clostridiales_ unclassified Clostridiales_ Flavonifractor_ plautii	0.00947433	0.00335186	0	0	0.00320655		0.0876483	0.0122468	0.116718	0.0520723	0.0394399	0.0616251		0	0.00426167	0.0147651	0	0	0.00380534		0	0.010893	0	0	0	0.00217859
Firmicutes_ Erysipelotrichi_ Erysipelotrichales_ Erysipelotrichaceae_ [Eubacterium]_ dolichum	0	0	0	0	0		0.00500226	0	0	0	0	0.00100045		0.585133	0	0	0	0	0.117027		0.665152	0.00294404	0	0.00295766	0	0.134211
Firmicutes_ Erysipelotrichia_ Erysipelotrichales_ Erysipelotrichaceae_ Clostridium_ cocleatum	0	0	0	0	0		0	0.00552307	0.0992103	0.041985	0.0213982	0.0336233		0.320452	3.5182	0.0043624	0	0.0104696	0.770697		1.71931	0.173993	0	1.89828	0.049051	0.768126
Firmicutes_ Erysipelotrichia_ Erysipelotrichales_ Erysipelotrichaceae_ Clostridium_ innocuum	0	0	0	0	0		0.0313185	0	0	0	0	0.0062637		1.72357	0.0189838	0	0	0	0.348511		0.721252	0.0179587	0	0.0244679	0	0.152736
Firmicutes_ Erysipelotrichia_ Erysipelotrichales_ Erysipelotrichaceae_ Erysipelatoclostridium_ cocleatum	0	0	0	0	0		0	0	0.00265268	0	0	0.000530536		0.00661701	0.156519	0	0	0	0.0326273		0.106981	0.00471047	0	0.185526	0	0.0594434
Proteobacteria_ Alphaproteobacteria_ Sphingomonadales_ Sphingomonadaceae_ Sphingomonas_ ginsenosidimutans	0.0254084	0.0115792	0.0180074	0.0106832	0.0164196		0.0376257	0.0141679	0.0116718	0.0196293	0.0111187	0.0188427		0.0239473	0.0236329	0.0224831	0.0214235	0.00977159	0.0202517		0.0252231	0.0526984	0.015324	0.022048	0.0163503	0.0263288
Proteobacteria_ Betaproteobacteria_ Burkholderiales_ Burkholderiaceae_ Burkholderia_ bryophila	0	0	0	0	0		0.00239239	0	0	0	0	0.000478477		0	0	0	0	0	0		0	0.0070657	0	0	0	0.00141314
Proteobacteria_ Betaproteobacteria_ Burkholderiales_ Burkholderiaceae_ Burkholderia_ caledonica	0.0150728	0.00548486	0.0180074	0.00920966	0.0119437		0.0384957	0.00624347	0.00716224	0.0109052	0.0138459	0.0153305		0.0148095	0.00813591	0.0161073	0.0133244	0	0.0104754		0.0232662	0.042983	0.0117183	0.0177459	0.0150423	0.0221512
Proteobacteria_ Betaproteobacteria_ Burkholderiales_ Burkholderiaceae_ Ralstonia_ insidiosa	0.0310069	0.0161499	0.057541	0.0478903	0.038147		0.0980878	0.0470662	0.0445651	0.0354419	0.0406986	0.0531719		0	0.0526897	0.0627515	0.0266488	0.0380394	0.0360259		0.0950217	0.0603529	0.0171268	0.0535067	0.0251795	0.0502375
Proteobacteria_ Betaproteobacteria_ Burkholderiales_ Burkholderiaceae_ Ralstonia_ mannitolilytica	0.0478023	0.0262055	0.0235959	0.0198929	0.0293741		0.0759039	0.0384214	0.0201604	0.0141767	0.0379714	0.0373267		0.0233171	0.0689615	0.0456374	0.0175046	0.0143084	0.0339458		0.036965	0.124239	0.0252395	0.0279633	0.0173314	0.0463475
Proteobacteria_ Betaproteobacteria_ Burkholderiales_ Burkholderiaceae_ Ralstonia_ pickettii	0.00236858	0	0	0	0.000592145		0.00239239	0	0	0	0	0.000478477		0.0286737	0	0	0	0	0.00573474		0	0.00323845	0	0	0	0.000647689
Proteobacteria_ Betaproteobacteria_ Burkholderiales_ Sutterellaceae_ Parasutterella_ excrementihominis	0.176782	0.109697	0.230785	0.174984	0.173062		0.0334934	0.12631	0	0.51009	0.0811874	0.150216		0.0236322	0.147996	0.368455	0.2691	0.373065	0.23645		0	0.0309124	0.654724	0.322654	0.120666	0.225791
Proteobacteria_ Deltaproteobacteria_ Desulfovibrionales_ Desulfovibrionaceae_ Desulfovibrio_ C21_c20	0	0	0.0732716	0.00515741	0.0196073		0.128536	0.123429	0.143775	0.260634	0.0268527	0.136645		0	0	0	0	0.0261739	0.00523478		0	0.405395	0	0	0	0.0810789
Proteobacteria_ Deltaproteobacteria_ Desulfovibrionales_ Desulfovibrionaceae_ Desulfovibrio_ sp.	0	0	0	0	0		0	0	0	0	0.161326	0.0322652		0.0220567	0	0.00637582	0.073676	0.00663072	0.0217478		0.0210918	0.146613	0.123794	0.0161327	0.00523211	0.0625727
Proteobacteria_ Epsilonproteobacteria_ Campylobacterales_ Helicobacteraceae_ Helicobacter_ mastomyrinus	0	0	0	0	0		0.175297	0.021612	0.108495	0.617233	0	0.184527		0	0.201461	0	0	0	0.0402921		0.00413138	0	0	0	0	0.000826276
Proteobacteria_ Epsilonproteobacteria_ Campylobacterales_ Helicobacteraceae_ Helicobacter_ hepaticus	0.0176567	0	0.0376707	0	0.0138319		0	0	0	0	0.0104893	0.00209787		0	0.0379676	0	0	0	0.00759351		0	0	0	0	0	0
Proteobacteria_ Epsilonproteobacteria_ Campylobacterales_ Helicobacteraceae_ Helicobacter_ typhlonius	0	0	0	0.100201	0.0250503		0.0084821	0	0	0	0.289296	0.0595555		0.352277	0.482731	0.152348	0.143694	0.295591	0.285328		0.210918	1.28861	0.235869	0.615193	0.0130803	0.472733
Proteobacteria_ Gammaproteobacteria_ Enterobacteriales_ Enterobacteriaceae_ Cronobacter_ turicensis	0	0	0	0	0		0	0	0	0	0	0		0	0	0	0	0	0		0.0845845	0	0	0	0	0.0169169
Proteobacteria_ Gammaproteobacteria_ Enterobacteriales_ Enterobacteriaceae_ Enterobacter_ asburiae	0	0	0	0	0		0	0	0	0	0	0		0	0	0	0	0	0		0.0213092	0	0	0	0	0.00426184
Proteobacteria_ Gammaproteobacteria_ Enterobacteriales_ Enterobacteriaceae_ Escherichia_ coli	0	0	0	0	0		0	0	0	0	0	0		0.0141793	0	0	0	0	0.00283586		0	0	0	0	0	0
Proteobacteria_ Gammaproteobacteria_ Enterobacteriales_ Enterobacteriaceae_ Escherichia/Shigella_ coli	0	0	0	0	0		0.0176167	0	0	0	0.00251744	0.00402682		0.841935	0.0631501	0	0	0	0.181017		1.22615	0.0780171	0	0	0	0.260833
Proteobacteria_ Gammaproteobacteria_ Enterobacteriales_ Enterobacteriaceae_ Klebsiella_ pneumoniae	0	0	0	0	0		0	0	0	0	0	0		0.0913777	0.0302191	0	0	0	0.0243194		0.503376	0	0	0	0	0.100675
Proteobacteria_ Gammaproteobacteria_ Enterobacteriales_ Enterobacteriaceae_ Klebsiella_ variicola	0	0	0	0	0		0.00304486	0	0	0	0	0.000608971		0.209539	0.0848459	0	0	0	0.0588769		0.784744	0	0	0	0	0.156949
Proteobacteria_ Gammaproteobacteria_ Enterobacteriales_ Enterobacteriaceae_ Leclercia_ adecarboxylata	0	0	0	0	0		0	0	0	0	0	0		0	0	0	0	0	0		0.0263104	0	0	0	0	0.00526207
Proteobacteria_ Gammaproteobacteria_ Enterobacteriales_ Enterobacteriaceae_ Serratia_ rubidaea	0	0	0	0	0		0	0	0	0	0	0		0	0	0	0	0	0		0.0173953	0	0	0	0	0.00347906
Proteobacteria_ Gammaproteobacteria_ Enterobacteriales_ Enterobacteriaceae_ Yokenella_ regensburgei	0	0	0	0	0		0.00260988	0	0	0	0	0.000521975		0.14715	0	0	0	0	0.0294299		0	0	0	0	0	0
Proteobacteria_ Gammaproteobacteria_ Pseudomonadales_ Moraxellaceae_ Acinetobacter_ lwoffii	0.00236858	0.00487543	0	0	0.001811		0	0	0	0	0	0		0	0	0	0	0.0387374	0.00774747		0	0	0	0	0	0
Verrucomicrobia_ Verrucomicrobiae_ Verrucomicrobiales_ Verrucomicrobiaceae_ Akkermansia_ muciniphila	0.629827	1.23775	0.116531	0.0685199	0.513157		0.0369732	0	0.322036	0.0951477	0.169927	0.124817		1.31017	0.0860082	0.17114	0.0274325	0.184962	0.355942		1.8913	0.371244	0.265615	0.323729	1.13733	0.797844
Table S1.
